# Supplementary material for: Characterization of relationships between transcriptional units and operon structures in Bacillus subtilis and Escherichia coli
Source: BMC Genomics. 2007 Feb 13;8:48. doi: 10.1186/1471-2164-8-48 (PMC1808063; doi:10.1186/1471-2164-8-48)
Supplement: Additional File 2 — Species used in this study. We summarize the species names used in the comparative analysis of 185 prokaryotic organisms from KEGG. [file 1471-2164-8-48-S2.xls]

## Sheet: species
category	abbreviated species name	species name
Proteobacteria (Gamma/Enterobacteria)	eco	Escherichia coli K-12 MG1655
	ecj	Escherichia coli K-12 W3110
	ece	Escherichia coli O157:H7 EDL933
	ecs	Escherichia coli O157:H7 Sakai
	ecc	Escherichia coli CFT073
	sty	Salmonella typhi CT18
	stt	Salmonella typhi Ty2
	stm	Salmonella typhimurium LT2
	ype	Yersinia pestis CO92
	ypk	Yersinia pestis KIM
	ypm	Yersinia pestis biovar Mediaevails 91001
	yps	Yersinia pseudotuberculosis IP32953
	sfl	Shigella flexneri 301 (serotype 2a)
	sfx	Shigella flexneri 2457T (serotype 2a)
	eca	Erwinia carotovora subsp. atroseptica SCRI1043
	plu	Photorhabdus luminescens subsp. laumondii TTO1
	buc	Buchnera aphidicola APS, symbiont of Acyrthosiphon pisum (pea aphid)
	bas	Buchnera aphidicola Sg, symbiont of Schizaphis graminum
	bab	Buchnera aphidicola Bp, symbiont of Baizongia pistaciae
	wbr	Wigglesworthia brevipalpis, symbiont of Glossina brevipalpis (tsetse fly)
	bfl	Blochmannia floridanus, symbiont of Camponotus floridanus (carpenter ant)
Proteobacteria (Gamma/Others)	hin	Haemophilus influenzae Rd KW20
	hdu	Haemophilus ducreyi 35000HP
	pmu	Pasteurella multocida PM70
	msu	Mannheimia succiniciproducens MBEL55E
	xfa	Xylella fastidiosa 9a5c
	xcc	Xanthomonas campestris pv. campestris ATCC 33913
	xac	Xanthomonas axonopodis pv. citri 306
	vch	Vibrio cholerae El Tor N16961
	vvu	Vibrio vulnificus CMCP6
	vvy	Vibrio vulnificus YJ016
	vpa	Vibrio parahaemolyticus RIMD 2210633
	ppr	Photobacterium profundum SS9
	pae	Pseudomonas aeruginosa PA01
	ppu	Pseudomonas putida KT2440
	pst	Pseudomonas syringae pv. tomato DC3000
	aci	Acinetobacter sp. ADP1
	son	Shewanella oneidensis MR-1
	cbu	Coxiella burnetii RSA 493
	lpn	Legionella pneumophila Philadelphia 1
Proteobacteria (Beta)	nme	Neisseria meningitidis MC58 (serogroup B)
	nma	Neisseria meningitidis Z2491 (serogroup A)
	cvi	Chromobacterium violaceum ATCC 12472
	rso	Ralstonia solanacearum GMI1000
	bps	Burkholderia pseudomallei K96243
	bpe	Bordetella pertussis Tohama I
	bpa	Bordetella parapertussis 12822
	bbr	Bordetella bronchiseptica RB50
	neu	Nitrosomonas europaea ATCC 19718
Proteobacteria (Epsilon)	hpy	Helicobacter pylori 26695
	hpj	Helicobacter pylori J99
	hhe	Helicobacter hepaticus ATCC 51449
	wsu	Wolinella succinogenes DSMZ 1740
	cje	Campylobacter jejuni NCTC11168
Proteobacteria (Delta)	gsu	Geobacter sulfurreducens PCA
	dvu	Desulfovibrio vulgaris Hildenborough
	bba	Bdellovibrio bacteriovorus HD100
	dps	Desulfotalea psychrophila LSv54
Proteobacteria (Alpha)	rpr	Rickettsia prowazekii Madrid E
	rty	Rickettsia typhi Wilmington (ATCC VR-144)
	rco	Rickettsia conorii Malish 7
	wol	Wolbachia sp. wMel (endosymbiont of Drosophila melanogaster)
	mlo	Mesorhizobium loti MAFF303099
	sme	Sinorhizobium meliloti 1021
	atu	Agrobacterium tumefaciens C58 (U.Washington/Dupont)
	atc	Agrobacterium tumefaciens C58 (Cereon)
	bme	Brucella melitensis 16M
	bms	Brucella suis 1330
	bja	Bradyrhizobium japonicum USDA110
	rpa	Rhodopseudomonas palustris CGA009
	bhe	Bartonella henselae Houston-1
	bqu	Bartonella quintana Toulouse
	ccr	Caulobacter crescentus CB15
Firmicutes/Bacillales	bha	Bacillus halodurans C-125
	ban	Bacillus anthracis Ames
	bar	Bacillus anthracis Ames 0581
	baa	Bacillus anthracis A2012
	bat	Bacillus anthracis Sterne
	bce	Bacillus cereus ATCC 14579
	bca	Bacillus cereus ATCC 10987
	bcz	Bacillus cereus ZK (zebra killer)
	btk	Bacillus thuringiensis 97-27 (serovar konkukian)
	bli	Bacillus licheniformis ATCC 14580
	oih	Oceanobacillus iheyensis HTE831
	sau	Staphylococcus aureus N315, meticillin-resistant (MRSA)
	sav	Staphylococcus aureus Mu50, MRSA strain with vancomycin resistance (VRSA)
	sam	Staphylococcus aureus MW2
	sar	Staphylococcus aureus MRSA252, methicillin-resistant
	sas	Staphylococcus aureus MSSA476, methicillin-susceptible
	sep	Staphylococcus epidermidis ATCC 12228
	lmo	Listeria monocytogenes EGD-e (serotype 1/2a)
	lmf	Listeria monocytogenes F2365 (serotype 4b)
	lin	Listeria innocua CLIP 11262 (serotype 6a)
Firmicutes/Lactobacillales	lla	Lactococcus lactis subsp. lactis IL1403
	spy	Streptococcus pyogenes SF370 (serotype M1)
	spm	Streptococcus pyogenes MGAS8232 (serotype M18)
	spg	Streptococcus pyogenes MGAS315 (serotype M3)
	sps	Streptococcus pyogenes SSI-1 (serotype M3)
	spa	Streptococcus pyogenes MGAS10394 (serotype M6)
	spn	Streptococcus pneumoniae TIGR4
	spr	Streptococcus pneumoniae R6
	sag	Streptococcus agalactiae 2603 (serotype V)
	san	Streptococcus agalactiae NEM316
	smu	Streptococcus mutans UA159 (serotype C)
	lpl	Lactobacillus plantarum WCFS1
	ljo	Lactobacillus johnsonii NCC 533
	efa	Enterococcus faecalis V583 (vancomycin-resistant clinical isolate)
Firmicutes/Clostridia	cac	Clostridium acetobutylicum ATCC 824
	cpe	Clostridium perfringens 13
	ctc	Clostridium tetani E88
	tte	Thermoanaerobacter tengcongensis MB4T
Firmicutes/Mollicutes	mge	Mycoplasma genitalium G-37
	mpn	Mycoplasma pneumoniae M129
	mpu	Mycoplasma pulmonis UAB CTIP
	mpe	Mycoplasma penetrans HF-2
	mga	Mycoplasma gallisepticum R
	mmy	Mycoplasma mycoides subsp. mycoides SC
	mmo	Mycoplasma mobile 163K
	uur	Ureaplasma urealyticum serovar 3
	poy	Phytoplasma sp. onion yellows
	mfl	Mesoplasma florum L1
Actinobacteria	mtu	Mycobacterium tuberculosis H37Rv, laboratory strain
	mtc	Mycobacterium tuberculosis CDC1551, clinical strain
	mbo	Mycobacterium bovis subsp. bovis AF2122/97
	mle	Mycobacterium leprae TN
	mpa	Mycobacterium avium subsp. paratuberculosis k10
	cgl	Corynebacterium glutamicum ATCC 13032
	cef	Corynebacterium efficiens YS-314
	cdi	Corynebacterium diphtheriae gravis NCTC13129
	sco	Streptomyces coelicolor A3(2)
	sma	Streptomyces avermitilis MA-4680
	twh	Tropheryma whipplei Twist
	tws	Tropheryma whipplei TW08/27
	lxx	Leifsonia xyli subsp. xyli CTCB07
	pac	Propionibacterium acnes KPA171202
	blo	Bifidobacterium longum NCC2705
	sth	Symbiobacterium thermophilum IAM14863
Fusobacteria	fnu	Fusobacterium nucleatum ATCC 25586
Planctomyces	rba	Rhodopirellula baltica SH 1 (Pirellula sp. strain 1)
Chlamydia	ctr	Chlamydia trachomatis serovar D
	cmu	Chlamydia muridarum (Chlamydia trachomatis MoPn)
	cpn	Chlamydophila pneumoniae CWL029
	cpa	Chlamydophila pneumoniae AR39
	cpj	Chlamydophila pneumoniae J138
	cpt	Chlamydophila pneumoniae TW-183
	cca	Chlamydophila caviae GPIC
	pcu	Parachlamydia sp. UWE25
Spirochete	bbu	Borrelia burgdorferi B31
	tpa	Treponema pallidum Nichols
	tde	Treponema denticola ATCC 35405
	lil	Leptospira interrogans 56601 (serovar lai)
	lic	Leptospira interrogans Fiocruz L1-130 (serovar Copenhageni)
Cyanobacteria	syn	Synechocystis sp. PCC 6803
	syw	Synechococcus sp. WH 8102
	tel	Thermosynechococcus elongatus BP-1
	gvi	Gloeobacter violaceus PCC7421
	ana	Anabaena sp. PCC 7120 (Nostoc sp. PCC 7120)
	pma	Prochlorococcus marinus SS120 (subsp. marinus CCMP1375)
	pmm	Prochlorococcus marinus MED4 (subsp. pastoris str. CCMP1378)
	pmt	Prochlorococcus marinus MIT 9313
Bacteroid	bth	Bacteroides thetaiotaomicron VPI-5482
	pgi	Porphyromonas gingivalis W83
Green sulfur bacteria	cte	Chlorobium tepidum TLS
Green nonsulfur bacteria	dra	Deinococcus radiodurans R1
Deinococcus-Thermus	tth	Thermus thermophilus HB27
Hyperthermophilic bacteria	aae	Aquifex aeolicus VF5
	tma	Thermotoga maritima MSB8
Archaea/Euryarchaeota	mja	Methanococcus jannaschii DSM2661
	mmp	Methanococcus maripaludis S2
	mac	Methanosarcina acetivorans C2A
	mma	Methanosarcina mazei Goe1
	mth	Methanobacterium thermoautotrophicum deltaH
	mka	Methanopyrus kandleri AV19
	afu	Archaeoglobus fulgidus VC-16
	hal	Halobacterium sp. NRC-1
	tac	Thermoplasma acidophilum DSM 1728
	tvo	Thermoplasma volcanium GSS1
	pto	Picrophilus torridus DSM 9790
	pho	Pyrococcus horikoshii OT3
	pab	Pyrococcus abyssi GE5
	pfu	Pyrococcus furiosus DSM 3638
Archaea/Crenarchaeota	ape	Aeropyrum pernix K1
	sso	Sulfolobus solfataricus
	sto	Sulfolobus tokodaii strain7
	pai	Pyrobaculum aerophilum IM2
