# Supplementary material for: Characterization of relationships between transcriptional units and operon structures in Bacillus subtilis and Escherichia coli
Source: BMC Genomics. 2007 Feb 13;8:48. doi: 10.1186/1471-2164-8-48 (PMC1808063; doi:10.1186/1471-2164-8-48)
Supplement: Additional File 3 — Microarray data in B. subtilis. 150 microarray experiments for B. subtilis under 10 different experimental growth conditions. [file 1471-2164-8-48-S3.xls]

## Sheet: Sheet1
Microarray data for B. subtilis
experimental condition	number of experiments
Competence medium	14
Cold shock LB medium from 37 to 16 degrees	12
DSM medium plus 2% glucose, 0.1% glutamine	12
DSM(sporulation) medium	38
Glucose limitation medium	10
Heat shock LB medium from 37 to 52 degrees	10
LB medium	16
MGM medium	16
NaCl shock LB medium	10
Phosphate starvation medium	12
total	150
