# Supplementary material for: Characterization of relationships between transcriptional units and operon structures in Bacillus subtilis and Escherichia coli
Source: BMC Genomics. 2007 Feb 13;8:48. doi: 10.1186/1471-2164-8-48 (PMC1808063; doi:10.1186/1471-2164-8-48)
Supplement: Additional File 4 — Microarray data in E. coli. 140 microarray experiments for E. coli from Gene Expression Omnibus. [file 1471-2164-8-48-S4.xls]

## Sheet: additional_data_3.txt
Microarray data for E. coli
experimental condition	number of experiments	id
Ampicillin treatment (100 ug/ml) in M9 + glucose, timecourse	6	GSE4357
Ecoli_CaCl2 wash vs before wash, timecourse	6	GSE4358
Recovery from stationary phase in LB + glucose at OD 0.4	7	GSE4359
Indol-acrylate (10 ug/ml) treatment in Bonner-Vogel, timecourse	4	GSE4360
Indol-acrylate (15 ug/ml) treatment in Bonner-Vogel, timecourse	4	GSE4361
Kanamycin treatment (100 ug/ml) in M9 + glucose, timecourse	6	GSE4362
Recovery from stationary phase in LB + 0.2 % glucose	11	GSE4363
Recovery from stationary phase in LB + glucose at OD 1.0	7	GSE4364
Balanced growth of Ecoli MG1655/pTrc99a(NOX+) at different growth rates	5	GSE4365
Balanced growth of Ecoli MG1655/pTrc99a(NOX-) at different growth rates	5	GSE4366
Ecoli C600 Norfloxacin treatment (50 ug/ml) in LB, timecourse	5	GSE4367
Ecoli C600 (gyrArparCr) Norfloxacin treatment (15 ug/ml) in LB, timecourse	5	GSE4368
Ecoli C600 (gyrArparCr) Norfloxacin treatment (50 ug/ml) in LB, timecourse	5	GSE4369
Recovery from stationary phase in 10 mM Na-P (pH 7.5)	7	GSE4370
Recovery from stationary phase in 10 mM Na-P (pH 7.5) + 0.2 % glucose	7	GSE4371
Ecoli W3110_0.01 M sodium azide treatment vs untreated, timecourse	4	GSE4372
Anaerobic growth in M9 + glucose, genomic DNA reference	6	GSE4373
Anaerobic growth in M9 + glucose + fumarate,genomic DNA reference	6	GSE4374
Anaerobic growth in M9 + glucose	6	GSE4375
Anaerobic growth in M9 + glucose + fumarate	6	GSE4376
Gamma treatment in Davis, timecourse	5	GSE4377
Novobiocin treatment in LB	4	GSE4378
Ecoli DH5alpha, pUC overexpression in LB + Amp vs no pUC	3	GSE4379
Stationary phase in LB, genomic DNA reference	6	GSE4380
Temperature upshift in E coli gyrBT strain, time series	4	GSE4417
total	140
